# Supplementary material for: Effects of a Bacillus licheniformis Fermentation Extract and Monensin on the Rumen and Hindgut Microbiota Composition of Lactating Dairy Cows
Source: Animals (Basel). 2025 Oct 15;15(20):2980. doi: 10.3390/ani15202980 (PMC12560897; doi:10.3390/ani15202980)
Supplement: Supplementary file 1 [file animals-15-02980-s001.zip]

Archive with 1 entries (1 files):
- animals-3924149-supplementary.pdf
